# Supplementary material for: The Plant Growth-Promoting Ability of Alfalfa Rhizobial Strains Under Nickel Stress
Source: Microorganisms. 2025 Feb 5;13(2):340. doi: 10.3390/microorganisms13020340 (PMC11858492; doi:10.3390/microorganisms13020340)
Supplement: Supplementary file 1 [file microorganisms-13-00340-s001.zip]

Archive with 1 entries (1 files):
- microorganisms-3415316-supplementary.pdf
